# Supplementary material for: Germline breast cancer susceptibility gene mutations and breast cancer outcomes
Source: BMC Cancer. 2018 Mar 22;18:315. doi: 10.1186/s12885-018-4229-5 (PMC5863855; doi:10.1186/s12885-018-4229-5)
Supplement: Supplementary file 2 — Table S2. Effects of BRCA germline mutation and other prognostic factors (all covariates) on clinical end points by Cox proportional hazards analysis. The four clinical end points are: breast cancer (BC) recurrence or death, BC recurrence (locoregional or distant), distant recurrence, and death from any cause. Both univariate and multivariate analyses are shown. Statistically significant P-values (< 0.05) in the multivariate analyses are shown in bold. (XLSX 14 kb) [file 12885_2018_4229_MOESM2_ESM.xlsx]

## Sheet: Supplemental Table S1
Table S1. Carriers of pathogenic mutations with their clinical risk factors and ClinVar accession numbers for variants
Gene	HGVS notation	Family history	Age <= 40	TNBC	Bilateral BC	OC	Male BC	No of risks	Age of onset	Type of variant	No. of carriers	SNP ID	ClinVar Accession No.
BRCA1	NM_007294.3:c.5075-1G>A	0	0	1	1	0	0	2	42	Splice site	1	rs1800747	SCV000575770
BRCA1	NM_007294.3:c.4678_4679delGG (p.Gly1560Asnfs)	1	0	0	0	0	0	1	46	Frameshift	2	Novel	SCV000583406
BRCA1	NM_007294.3:c.4678_4679delGG (p.Gly1560Asnfs)	1	0	0	0	0	0	1	N/A
BRCA1	NM_007294.3:c.3644_3648delACTTA (p.Asn1215Ilefs)	1	0	1	1	0	0	3	54	Frameshift	1	Novel	SCV000583407
BRCA1	deletion of exon 1 to 16	1	1	1	1	1	0	5	32	LGR	2	Novel	SCV000583426
BRCA1	deletion of exon 1 to 16	1	0	1	0	0	0	2	60
BRCA2	NM_000059.3:c.-7_9del16	1	0	0	1	0	0	2	48	Frameshift	1	Novel	SCV000583408
BRCA2	NM_000059.3:c.469_470delAA (p.Lys157Valfs)	1	1	1	1	0	0	4	36	Frameshift	2	rs397507739
BRCA2	NM_000059.3:c.469_470delAA (p.Lys157Valfs)	1	0	0	0	0	0	1	N/A
BRCA2	NM_000059.3:c.755_758delACAG (p.Asp252Valfs)	1	1	0	0	0	0	2	29	Frameshift	1	rs80359659
BRCA2	NM_000059.3:c.799dupG (p.Thr269Asnfs)	1	0	0	0	0	0	1	41	Frameshift	1	Novel	SCV000583409
BRCA2	NM_000059.3:c.857C>G (p.Ser286Ter)	0	0	0	0	0	1	1	74	Nonsense	1	Novel	SCV000583410
BRCA2	NM_000059.3:c.2095C>T (p.Gln699Ter)	1	0	0	0	0	0	1	64	Nonsense	1	rs878853559	SCV000583411
BRCA2	NM_000059.3:c.2442delC (p.Met815Trpfs)	0	1	0	0	0	0	1	33	Frameshift	1	rs397507627
BRCA2	NM_000059.3:c.2754delC (p.Asn918Lysfs)	1	1	0	0	0	0	2	36	Frameshift	1	Novel	SCV000583412
BRCA2	NM_000059.3:c.2808_2811delACAA (p.Ala938Profs)	0	0	1	0	0	0	1	49	Frameshift	1	rs80359351
BRCA2	NM_000059.3:c.2990T>G (p.Leu997Ter)	0	1	0	0	0	0	1	40	Nonsense	1	Novel	SCV000583413
BRCA2	NM_000059.3:c.3109C>T (p.Gln1037Ter)	0	0	0	1	0	0	1	50	Nonsense	3	rs80358557
BRCA2	NM_000059.3:c.3109C>T (p.Gln1037Ter)	1	0	1	0	0	0	2	49
BRCA2	NM_000059.3:c.3109C>T (p.Gln1037Ter)	0	1	0	0	0	0	1	36
BRCA2	NM_000059.3:c.3322A>T (p.Lys1108Ter)	0	1	0	0	0	0	1	34	Nonsense	1	Novel	SCV000583414
BRCA2	NM_000059.3:c.3883C>T (p.Gln1295Ter)	1	1	1	0	0	0	3	37	Nonsense	1	rs879255309	SCV000583415
BRCA2	NM_000059.3:c.4914dupA (p.Val1639Serfs)	0	1	0	0	0	0	1	38	Frameshift	1	rs786203494
BRCA2	NM_000059.3:c.5141_5144delATTT (p.Tyr1714Cysfs)	0	1	0	0	0	0	1	37	Frameshift	1	rs80359487
BRCA2	NM_000059.3:c.5164_5165delAG (p.Ser1722Tyrfs)	1	0	0	1	0	0	2	51	Frameshift	6	rs80359490
BRCA2	NM_000059.3:c.5164_5165delAG (p.Ser1722Tyrfs)	0	1	0	0	0	0	1	39
BRCA2	NM_000059.3:c.5164_5165delAG (p.Ser1722Tyrfs)	1	1	0	0	0	0	2	30
BRCA2	NM_000059.3:c.5164_5165delAG (p.Ser1722Tyrfs)	1	0	0	0	0	0	1	N/A
BRCA2	NM_000059.3:c.5164_5165delAG (p.Ser1722Tyrfs)	1	1	0	0	0	0	2	38
BRCA2	NM_000059.3:c.5164_5165delAG (p.Ser1722Tyrfs)	1	0	0	0	0	0	1	N/A
BRCA2	NM_000059.3:c.5621_5624delTTAA (p.Ile1874Argfs)	1	1	0	1	0	0	3	38	Frameshift	1	rs80359526
BRCA2	NM_000059.3:c.6275_6276delTT (p.Leu2092Profs)	1	0	0	0	0	0	1	44	Frameshift	1	rs11571658
BRCA2	NM_000059.3:c.6490C>T (p.Gln2164Ter)	1	0	0	1	0	0	2	53	Nonsense	1	rs397507860
BRCA2	NM_000059.3:c.6800C>A (p.Ser2267Ter)	0	1	0	0	1	0	2	39	Nonsense	1	rs377698594
BRCA2	NM_000059.3:c.8203delC (p.Leu2736Serfs)	1	1	0	0	0	0	2	40	Frameshift	1	Novel	SCV000583416
BRCA2	NM_000059.3:c.8234dupT (p.Thr2746Aspfs)	1	1	0	0	0	0	2	30	Frameshift	1	rs276174903
BRCA2	NM_000059.3:c.8400_8402delTTTinsAAAA (p.Phe2801Lysfs)	0	0	1	0	0	0	1	54	Frameshift	1	rs483353077	SCV000583417
BRCA2	NM_000059.3:c.8485C>T (p.Gln2829Ter)	0	1	0	0	0	0	1	33	Nonsense	1	rs80359099
BRCA2	NM_000059.3:c.8961_8964delGAGT (p.Ser2988Phefs)	0	1	0	1	0	0	2	36	Frameshift	1	rs80359734
BRCA2	NM_000059.3:c.9227delG (p.Gly3076Aspfs)	0	1	0	0	0	0	1	38	Frameshift	1	rs397508040
PALB2	NM_024675.3:c.3143delA (p.Lys1048Argfs)	0	1	0	0	0	0	1	39	Frameshift	1	Novel	SCV000583418
PALB2	NM_024675.3:c.2968G>T (p.Glu990Ter)	0	1	0	0	0	0	1	30	Nonsense	1	rs876659036	SCV000583419
PALB2	NM_024675.3:c.2480_2481delCA (p.Thr827Metfs)	0	0	1	0	0	0	1	54	Frameshift	1	Novel	SCV000583420
PALB2	NM_024675.3:c.2257C>T (p.Arg753Ter)	1	0	0	1	0	0	2	44	Nonsense	1	rs180177110
PALB2	NM_024675.3:c.1059delA (p.Lys353Asnfs)	1	0	1	1	0	0	3	61	Frameshift	1	rs730881872
PALB2	NM_024675.3:c.1050_1051delAAinsTCT (p.Gln350Hisfs)	1	0	1	0	0	0	2	65	Frameshift	2	rs180177098
PALB2	NM_024675.3:c.1050_1051delAAinsTCT (p.Gln350Hisfs)	1	0	0	0	0	0	1	N/A
PALB2	NM_024675.3:c.643G>T (p.Glu215Ter)	1	1	0	0	0	0	2	35	Nonsense	2	Novel	SCV000583421
PALB2	NM_024675.3:c.643G>T (p.Glu215Ter)	1	1	0	0	0	0	2	34
ATM	NM_000051.3:c.2284_2285delCT (p.Leu762Valfs)	0	1	0	1	0	0	2	36	Frameshift	2	rs587781658
ATM	NM_000051.3:c.2284_2285delCT (p.Leu762Valfs)	1	0	0	0	0	0	1	46
ATM	NM_000051.3:c.6312G>A (p.Trp2104Ter)	1	1	0	0	0	0	2	36	Nonsense	1	Novel	SCV000583422
TP53	NM_000546.5:c.416_420dupAGACC (p.Cys141Argfs)	0	0	0	1	0	0	1	42	Frameshift	1	Novel	SCV000583423
PMS2	NM_000535.5:c.1144+1G>A	0	1	0	0	0	0	1	31	Splice site	1	rs373885654
BRIP1	NM_032043.2:c.2244C>G (p.Tyr748Ter)	1	1	0	0	0	0	2	39	Nonsense	1	Novel	SCV000583424
BARD1	NM_000465.3:c.654G>A (p.Trp218Ter)	1	1	0	0	0	0	2	40	Nonsense	1	Novel	SCV000583425
RAD50	NM_005732.3:c.2157dupA (p.Glu723Glyfs)	1	0	0	0	0	0	1	46	Frameshift	1	rs397507178
RAD51C	NM_058216.2:c.394dupA (p.Thr132Asnfs)	0	0	1	0	0	0	1	65	Frameshift	1	rs730881940
RAD51C	NM_058216.2:c.905-2A>C	0	1	1	0	0	0	2	17	Splice site	1	rs779582317
RAD51D	NM_002878.3:c.270_271dupTA (p.Lys91Ilefs)	0	0	1	1	0	0	2	50	Frameshift	6	rs753862052
RAD51D	NM_002878.3:c.270_271dupTA (p.Lys91Ilefs)	0	0	1	1	0	0	2	57
RAD51D	NM_002878.3:c.270_271dupTA (p.Lys91Ilefs)	1	0	0	0	0	0	1	54
RAD51D	NM_002878.3:c.270_271dupTA (p.Lys91Ilefs)	1	0	1	0	0	0	2	43
RAD51D	NM_002878.3:c.270_271dupTA (p.Lys91Ilefs)	0	1	1	0	0	0	2	40
RAD51D	NM_002878.3:c.270_271dupTA (p.Lys91Ilefs)	0	1	0	0	0	0	1	38
ClinVar database: https://www.ncbi.nlm.nih.gov/clinvar/; LGR: large genomic rearrangements; BC: breast cancer; OC: ovarian cancer; TNBC: triple negative breast cancer
