# Supplementary material for: Germline breast cancer susceptibility gene mutations and breast cancer outcomes
Source: BMC Cancer. 2018 Mar 22;18:315. doi: 10.1186/s12885-018-4229-5 (PMC5863855; doi:10.1186/s12885-018-4229-5)
Supplement: Supplementary file 3 — Table S3. Correlation between clinical risk factors of hereditary breast cancer and having pathogenic germline mutations in different gene combinations: A. Correlation with all 20 genes; B. Correlation with BRCA1, BRCA2, PALB2, TP53 only; C. Correlation with BRCA1, BRCA2 only. (XLSX 14 kb) [file 12885_2018_4229_MOESM3_ESM.xlsx]

## Sheet: Table S2
Table S2. Effects of BRCA germline mutation and other prognostic factors on clinical end points by Cox proportional hazards analysis
BC recurrence or death	Univariate analysis			Multivariate analysis
Prognostic factors	Hazard Ratio	95% CI	P-value	Hazard Ratio	95% CI	P-value
BRCA mutation	2.42	1.29, 4.53	0.0125	3.037	1.40, 6.58	0.0049
Tumor size > 2cm	2.51	1.44, 4.40	0.0008	3.786	1.98, 7.23	<.0001
Lymph node positive	1.36	0.80, 2.29	0.2568	1.479	0.73, 2.99	0.2762
Triple negative	0.62	0.34, 1.14	0.1226	0.417	0.16, 1.06	0.0667
Age ≤ 40	0.96	0.59, 1.56	0.8638	0.754	0.42, 1.35	0.3411
Mastectomy	1.25	0.73, 2.14	0.4103	0.602	0.28, 1.32	0.2037
Chemotherapy	0.72	0.39, 1.33	0.2968	0.343	0.17, 0.71	0.0041
Radiotherapy	1.06	0.62, 1.79	0.8421	0.612	0.28, 1.34	0.2174
Hormonal therapy	1.34	0.78, 2.31	0.2903	0.941	0.46, 1.94	0.869
BC recurrence (locoregional or distant)	Univariate analysis			Multivariate analysis
Prognostic factors	Hazard Ratio	95% CI	P-value	Hazard Ratio	95% CI	P-value
BRCA mutation	2.22	1.20, 4.47	0.0163	2.702	1.20, 6.06	0.016
Tumor size > 2cm	2.65	1.62, 5.55	0.0008	3.944	2.06, 7.55	<.0001
Lymph node positive	1.3	0.68, 2.05	0.3248	1.369	0.70, 2.70	0.3639
Triple negative	0.63	0.33, 1.18	0.1401	0.463	0.18, 1.17	0.1039
Age ≤ 40	0.99	0.67, 1.89	0.973	0.797	0.44, 1.44	0.4521
Mastectomy	1.23	0.78, 2.40	0.4487	0.628	0.30, 1.34	0.2267
Chemotherapy	0.71	0.40, 1.41	0.2776	0.351	0.17, 0.73	0.0048
Radiotherapy	1.03	0.56, 1.67	0.916	0.632	0.30, 1.33	0.2274
Hormonal therapy	1.31	0.76, 2.39	0.3356	0.99	0.48, 2.04	0.9784
Distant recurrence	Univariate analysis			Multivariate analysis
Prognostic factors	Hazard Ratio	95% CI	P-value	Hazard Ratio	95% CI	P-value
BRCA mutation	2.58	1.24, 5.94	0.0112	2.857	1.11, 7.35	0.0294
Tumor size > 2cm	5.48	2.33, 15.8	<.0001	8.081	3.20, 20.4	<.0001
Lymph node positive	2.24	1.11, 4.85	0.0165	2.121	0.89, 5.08	0.0913
Triple negative	0.44	0.14, 0.94	0.0445	0.185	0.06, 0.61	0.0056
Age ≤ 40	0.9	0.62, 2.24	0.7143	0.576	0.29, 1.16	0.1242
Mastectomy	1.47	0.70, 2.80	0.2542	0.645	0.25, 1.65	0.3619
Chemotherapy	0.88	0.39, 2.03	0.7501	0.262	0.11, 0.64	0.0031
Radiotherapy	1.78	0.82, 3.97	0.1097	0.829	0.32, 2.15	0.7002
Hormonal therapy	1.44	0.71, 3.22	0.2809	0.771	0.34, 1.77	0.5404
Death from any cause	Univariate analysis			Multivariate analysis
Prognostic factors	Hazard Ratio	95% CI	P-value	Hazard Ratio	95% CI	P-value
BRCA mutation	1.84	0.52, 6.54	0.3473	8.014	1.44, 44.7	0.0176
Tumor size > 2cm	13.6	1.75, 106	0.0126	32.714	3.19, 335	0.0033
Lymph node positive	3.73	1.01, 13.8	0.0483	3.269	0.77, 13.9	0.1079
Triple negative	0.41	0.09, 1.81	0.2387	0.033	0.003, 0.38	0.0062
Age ≤ 40	0.6	0.22, 1.68	0.3314	0.159	0.03, 0.76	0.0217
Mastectomy	1.67	0.47, 5.97	0.4276	0.588	0.11, 3.06	0.5277
Chemotherapy	1.4	0.31, 6.24	0.6631	0.586	0.09, 3.67	0.5677
Radiotherapy	1.31	0.44, 3.89	0.6244	0.348	0.08, 1.50	0.1568
Hormonal therapy	0.91	0.29, 2.87	0.869	0.306	0.07, 1.43	0.1324
BC: breast cancer
