# Supplementary material for: Germline breast cancer susceptibility gene mutations and breast cancer outcomes
Source: BMC Cancer. 2018 Mar 22;18:315. doi: 10.1186/s12885-018-4229-5 (PMC5863855; doi:10.1186/s12885-018-4229-5)
Supplement: Supplementary file 4 — Table S1. Carriers of pathogenic mutations with their respective clinical risk factors for hereditary breast cancer, and ClinVar (https://www.ncbi.nlm.nih.gov/clinvar/) accession numbers for novel pathogenic variants. (XLSX 15 kb) [file 12885_2018_4229_MOESM4_ESM.xlsx]

## Sheet: Table S3
Table S3. Correlation between clinical risk factors of hereditary breast cancer and having pathogenic germline mutations in different gene combinations
A. Correlation with all 20 genes
Risk factors			Mutation rate	OR (95% CI)*	P-value
	Family history†	Yes	16.2% (37/228)	1.60 (0.90-2.88)	0.113
		No	11.1% (28/252)
	Age of onset	≤ 40	12.7% (33/260)	1.26 (0.69-2.31)	0.452
		> 40	13.6% (27/198)
	Triple negative breast cancer	Yes	14.2% (18/127)	1.27 (0.67-2.42)	0.469
		No	13.3% (47/353)
	Bilateral breast cancer	Yes	29.6% (16/54)	3.27 (1.64-6.51)	0.0008
		No	11.5% (49/426)
	Breast and ovarian cancer	Yes	50% (2/4)	5.90 (0.70-49.6)	0.103
		No	13.0% (63/476)
	Male breast cancer	Yes	16.7% (1/6)	2.35 (0.25-21.9)	0.454
		No	13.1% (64/474)
No. of risk factors		1	10.4% (32/309)	1.82 (1.25-2.64)	0.002
		2	18.4% (27/147)
		3	19.1% (4/21)
		4	50% (1/2)
		5	100% (1/1)
All subjects			13.5% (65/480)
B. Correlation with BRCA1, BRCA2, PALB2, TP53 only
Risk factors			Mutation rate	OR (95% CI)*	P-value
	Family history†	Yes	13.2% (30/228)	1.76 (0.91-3.42)	0.093
		No	7.9% (20/252)
	Age of onset	≤ 40	10.1% (25/260)	1.21 (0.62-2.36)	0.586
		> 40	13.6% (20/198)
	Triple negative breast cancer	Yes	9.5% (12/127)	0.99 (0.47-2.10)	0.987
		No	10.8% (38/353)
	Bilateral breast cancer	Yes	24.1% (13/54)	3.25 (1.54-6.85)	0.002
		No	8.7% (37/426)
	Breast and ovarian cancer	Yes	50% (2/4)	8.67 (1.05-71.9)	0.046
		No	10.1% (48/476)
	Male breast cancer	Yes	16.7% (1/6)	3.17 (0.33-30.3)	0.316
		No	10.3% (49/474)
No. of risk factors		1	8.4% (26/309)	1.81 (1.21-2.72)	0.004
		2	12.2% (18/147)
		3	19.1% (4/21)
		4	50% (1/2)
		5	100% (1/1)
All subjects			10.4% (50/480)
C. Correlation with BRCA1, BRCA2 only
Risk factors			Mutation rate	OR (95% CI)*	P-value
	Family history†	Yes	10.5% (24/228)	1.81 (0.87-3.77)	0.111
		No	6.4% (16/252)
	Age of onset	≤ 40	8.1% (21/260)	1.33 (0.64-2.80)	0.444
		> 40	7.6% (15/198)
	Triple negative breast cancer	Yes	7.1% (9/127)	0.91 (0.39-2.12)	0.827
		No	8.8% (31/353)
	Bilateral breast cancer	Yes	18.5% (10/54)	2.97 (1.30-6.78)	0.01
		No	7.0% (30/426)
	Breast and ovarian cancer	Yes	50% (2/4)	11.7 (1.41-96.8)	0.023
		No	8.0% (38/476)
	Male breast cancer	Yes	16.7% (1/6)	4.20 (0.43-41.1)	0.217
		No	8.2% (39/474)
No. of risk factors		1	6.8% (21/309)	1.83 (1.28-2.83)	0.007
		2	9.5% (14/147)
		3	14.3% (3/21)
		4	50% (1/2)
		5	100% (1/1)
All subjects			8.3% (40/480)
* The adjusted odds ratios (OR) of having a germline mutation were calculated using multivariable logistic regression with the six dichotomous risk factors, except that the odds ratio for the no. of risk factors was obtained using univariate logistic regression. † The presence of family history was defined as two or more persons on the same lineage of the family having breast or ovarian cancer. I…
