# Supplementary material for: Germline breast cancer susceptibility gene mutations and breast cancer outcomes
Source: BMC Cancer. 2018 Mar 22;18:315. doi: 10.1186/s12885-018-4229-5 (PMC5863855; doi:10.1186/s12885-018-4229-5)
Supplement: Supplementary file 5 — Table S4. Clinical Dataset. Spreadsheet with code-book, containing pathogenic germline gene mutation, hereditary breast cancer risk factors, clinical characteristics, and outcomes in the cohort of breast cancer patients (N = 457). (XLSX 65 kb) [file 12885_2018_4229_MOESM5_ESM.xlsx]

## Sheet: Clinical_dataset
Obs	gene	Fhis	age40	TN	bilateral	ovarianca	male	riskNo	SG	er_p	pr_p	her2_p	NUCLGD	TSTART	mrm	CT_ADJ	RT_ADJ	HT_ADJ	RELAP_LR	RELAP_M	death	DFS	death_dt	TI_LRF	TI_MF	ti_dfs
1		0	0	0	0	0	1	1	3	1	1	0	2	12/11/2007	1	1	1	1	0	0	0	0	.	23.951	23.951	23.951
2		1	0	0	0	0	0	1	1	1	0	1	2	08/25/1999	1	1	0	1	0	0	0	0	.	128.131	128.131	128.131
3		1	0	0	0	0	0	1	1	1	1	1	2	05/13/2010	1	0	0	1	0	0	0	0	.	86.834	86.834	86.834
4		1	0	0	0	0	0	1	2	1	0	0	2	08/17/2005	0	1	1	1	0	1	0	1	.	107.663	55.261	55.261
5		0	0	1	0	0	0	1	3	0	0	0	3	02/22/2006	0	1	1	0	0	0	0	0	.	61.437	61.437	61.437
6	PALB2	1	0	1	0	0	0	2	2	0	0	0	2	11/17/2005	1	1	0	0	0	0	0	0	.	107.63	107.63	107.63
7		1	0	0	0	0	0	1	3	0	0	1	3	04/17/2015	1	1	1	0	0	0	0	0	.	15.376	15.376	15.376
8		1	0	0	0	0	0	1	2	1	1	0	2	05/13/2008	1	0	0	1	0	1	0	1	.	73.626	72.444	72.444
9		1	0	1	0	0	0	2	1	0	0	0	2	10/08/2009	1	0	0	0	0	0	0	0	.	72.805	72.805	72.805
10		1	0	0	0	0	0	1	1	1	0	0	2	10/27/2006	0	0	1	1	0	0	0	0	.	54.012	54.012	54.012
11		1	0	0	1	0	0	2	1	0	0	.	3	02/24/2010	1	0	0	1	0	0	0	0	.	89.495	89.495	89.495
12		0	0	1	0	0	0	1	1	0	0	0	2	04/18/2007	0	1	1	0	0	0	0	0	.	111.179	111.179	111.179
13		0	1	1	0	0	0	2	2	0	0	0	3	04/11/1990	1	0	0	0	0	1	0	1	.	249.133	12.485	12.485
14		1	0	1	0	0	0	2	1	0	0	0	3	06/11/1999	1	1	0	0	0	0	0	0	.	142.357	142.357	142.357
15		0	1	0	0	0	0	1	1	1	1	0	1	09/29/1994	0	0	1	0	0	0	0	0	.	192.953	192.953	192.953
16	PALB2	0	0	1	0	0	0	1	5	0	0	0	3	10/06/2009	1	1	1	0	0	0	0	0	.	24.444	24.444	24.444
17		1	0	0	0	0	0	1	1	1	1	1	2	05/07/2010	1	1	0	1	0	0	0	0	.	84.172	84.172	84.172
18		1	0	0	0	0	0	1	1	1	1	0	1	07/04/2003	1	0	0	1	0	0	0	0	.	84.074	84.074	84.074
19		1	0	0	0	0	0	1	1	1	1	0	2	05/23/2005	1	0	0	1	0	0	0	0	.	72.805	72.805	72.805
20		0	0	0	1	0	0	1	5	1	1	1		08/20/2009	1	1	1	1	0	0	0	0	.	23.195	23.195	23.195
21		1	0	1	0	0	0	2	2	0	0	0	3	12/09/2005	0	1	1	0	0	0	0	0	.	60.452	60.452	60.452
22		1	1	0	0	0	0	2	2	1	1	0	3	04/13/2001	1	1	0	1	1	0	0	1	.	97.971	178.661	97.971
23		0	1	0	0	0	0	1	1	1	1	0	1	05/20/2005	1	1	0	1	0	0	0	0	.	67.581	67.581	67.581
24		0	1	1	0	0	0	2	1	0	0	0	3	01/25/2006	0	1	1	0	0	0	0	0	.	58.185	58.185	58.185
25		1	0	0	1	0	0	2	1	1	1	0	1	05/15/2014	1	1	0	1	0	0	0	0	.	24.115	24.115	24.115
26		0	1	0	0	0	0	1	1	1	1	0	1	12/19/2007	0	1	1	1	0	0	0	0	.	27.63	27.63	27.63
27		0	1	0	1	0	0	2	5	0	0	1		03/22/2010	1	1	1	1	0	0	0	0	.	54.735	54.735	54.735
28		1	0	0	0	0	0	1	5	1	1	.	2	07/11/2009	1	1	1	0	0	1	1	1	10/22/2016	33.478	64	33.478
29		1	1	0	1	0	0	3	1	1	0	0	1	10/21/1994	0	0	1	1	1	0	0	1	.	112.591	195.91	112.591
30	PALB2	0	1	0	0	0	0	1	2	1	1	0	2	05/26/2011	1	1	1	1	0	0	0	0	.	61.602	61.602	61.602
31	BRCA2	1	0	0	0	0	0	1	3	1	1	1	3	08/26/2009	1	1	1	1	0	0	0	0	.	73.823	73.823	73.823
32		1	0	1	0	0	0	2	1	0	0	0	3	07/08/2011	0	1	1	0	0	0	0	0	.	40.016	40.016	40.016
33		1	1	0	0	0	0	2	1	1	1	0	1	05/28/2013	0	1	1	1	0	0	0	0	.	37.782	37.782	37.782
34		0	0	1	1	0	0	2	2	0	0	0	3	05/19/2006	0	1	1	0	0	1	1	1	11/21/2015	114.103	97.051	97.051
35	RAD50	1	0	0	0	0	0	1	2	1	1	0	2	11/03/2009	1	1	0	1	0	0	0	0	.	53.454	53.454	53.454
36		0	1	0	0	0	0	1	2	1	1	0	3	03/05/2007	0	1	1	1	0	0	0	0	.	52.731	52.731	52.731
37		0	0	1	0	0	0	1	2	0	0	0	3	09/03/2004	0	1	1	0	0	0	0	0	.	71.721	71.721	71.721
38		1	1	0	0	0	0	2	1	1	1	.	1	11/14/2001	0	1	1	1	0	0	0	0	.	165.06	165.06	165.06
39		1	1	0	0	0	0	2	1	1	1	0	1	01/25/2008	0	1	1	1	0	0	0	0	.	27.006	27.006	27.006
40		0	1	1	0	0	0	2	2	0	0	0	3	01/03/2012	1	1	0	0	0	0	0	0	.	67.22	67.22	67.22
41		0	0	0	1	0	0	1	1	1	1	0	2	05/22/2008	1	0	0	1	0	0	0	0	.	25.298	25.298	25.298
42		1	1	0	0	0	0	2	2	1	1	0	1	08/27/2001	0	1	1	1	0	0	0	0	.	171.105	171.105	171.105
43	BRCA2	1	1	1	0	0	0	3	2	0	0	0	2	02/26/2003	1	1	1	0	0	0	0	0	.	97.15	97.15	97.15
44		0	1	0	0	0	0	1	5	1	0	0	3	12/19/2002	1	1	1	1	0	0	0	0	.	171.598	171.598	171.598
45		0	1	0	1	0	0	2	2	1	1	0	2	09/12/2007	0	1	1	1	0	0	0	0	.	42.119	42.119	42.119
46		1	1	0	1	0	0	3	3	1	1	0	3	10/19/2007	1	1	1	1	0	0	0	0	.	44.715	44.715	44.715
47		1	1	0	0	0	0	2	1	1	0	0	2	07/01/2005	0	1	1	1	0	0	0	0	.	66.924	66.924	66.924
48		0	1	0	0	0	0	1	1	1	1	0	3	09/22/2004	0	1	1	1	0	0	0	0	.	77.109	77.109	77.109
49		0	1	0	0	0	0	1	2	0	0	0	2	04/25/2005	1	1	1	0	0	0	0	0	.	72.936	72.936	72.936
50		0	1	0	0	0	0	1	2	1	1	0	1	12/12/2001	1	1	1	1	0	0	0	0	.	170.185	170.185	170.185
51		0	1	0	0	0	0	1	2	1	1	.	2	05/07/1997	0	1	1	1	0	0	0	0	.	157.109	157.109	157.109
52		1	0	0	0	0	0	1	1	1	1	.	1	07/22/2015	0	0	1	1	0	0	0	0	.	10.119	10.119	10.119
53		1	1	0	0	0	0	2	1	0	1	0	2	03/24/2005	0	1	1	1	0	0	0	0	.	70.045	70.045	70.045
54		0	1	0	0	0	0	1	3	1	1	0	3	05/11/2006	1	1	1	1	0	0	0	0	.	60.485	60.485	60.485
55		1	0	0	1	0	0	2	2	1	1	0	1	12/20/2007	1	1	0	1	0	0	0	0	.	41.659	41.659	41.659
56		0	1	0	0	0	0	1	1	1	1	0	2	11/28/2008	1	1	1	1	0	0	0	0	.	62.883	62.883	62.883
57	BRCA2	1	1	1	1	0	0	4	2	0	0	.	3	11/01/1996	1	1	0	0	0	0	0	0	.	218.612	218.612	218.612
58		0	1	0	0	0	0	1	4	1	1	0	3	05/29/2008	1	0	0	0	0	1	1	1	06/04/2016	96.197	0	0
59		0	0	1	0	0	0	1	1	0	0	0	3	06/19/2012	0	1	1	0	0	0	0	0	.	59.17	59.17	59.17
60		0	1	1	0	0	0	2	2	0	0	0	3	01/05/2007	0	1	1	0	0	0	0	0	.	86.111	86.111	86.111
61		0	1	0	0	0	0	1	2	1	1	0	3	10/04/2012	1	1	1	1	0	0	0	0	.	43.729	43.729	43.729
62		0	1	0	0	0	0	1	2	1	0	0	3	06/02/2004	0	1	1	0	0	0	0	0	.	76.156	76.156	76.156
63		1	1	1	0	0	0	3	2	0	0	0	3	10/07/2011	0	1	1	0	0	0	0	0	.	61.043	61.043	61.043
64		0	1	0	0	0	0	1	2	0	0	1	3	03/22/2012	1	1	1	0	0	0	0	0	.	54.308	54.308	54.308
65		0	1	0	0	0	0	1	1	1	1	1	3	02/12/2008	0	1	1	1	0	0	0	0	.	98.99	98.99	98.99
66		0	1	0	0	0	0	1	1	1	1	0	1	11/28/2003	0	1	1	0	0	0	0	0	.	84.37	84.37	84.37
67		0	1	0	0	0	0	1	5	1	1	1	3	07/29/1999	1	1	1	1	0	0	0	0	.	135.458	135.458	135.458
68		0	1	0	0	0	0	1	1	1	1	0	2	01/29/2015	0	0	1	1	0	0	0	0	.	15.77	15.77	15.77
69		0	1	0	0	0	0	1	2	1	1	0	2	06/01/2010	1	1	1	1	0	0	0	0	.	59.072	59.072	59.072
70	BRCA2	1	1	0	0	0	0	2	2	1	1	0	2	01/16/2008	1	1	1	1	0	1	0	1	.	103.524	53.388	53.388
71		0	1	0	0	0	0	1	1	1	1	0	1	07/28/2011	0	1	1	1	0	0	0	0	.	60.025	60.025	60.025
72		0	1	1	0	0	0	2	1	0	0	0	1	07/20/2004	0	1	1	0	0	0	0	0	.	78.949	78.949	78.949
73		0	1	1	0	0	0	2	3	0	0	0	3	12/05/2014	0	1	1	0	0	0	0	0	.	18.727	18.727	18.727
74		0	1	0	0	0	0	1	5	1	1	0		07/05/2011	1	1	1	1	0	0	0	0	.	60.682	60.682	60.682
75		1	1	0	0	0	0	2	4	1	1	0	3	06/08/2010	1	0	0	0	0	1	0	1	.	58.973	0	0
76		1	0	0	1	0	0	2	2	1	1	0	2	12/16/1994	0	1	1	1	0	0	0	0	.	185.561	185.561	185.561
77		0	0	1	0	0	0	1	2	0	0	0	3	10/13/2004	1	1	1	1	0	0	0	0	.	71.786	71.786	71.786
78		1	0	0	0	0	0	1	2	1	1	1	2	09/15/2015	1	1	1	1	0	0	0	0	.	10.612	10.612	10.612
79		1	0	0	0	0	0	1	3	1	0	0	2	02/07/2012	1	1	1	1	0	0	0	0	.	61.043	61.043	61.043
80		1	0	0	0	0	0	1	1	0	0	1	3	04/25/2003	1	1	0	0	0	0	0	0	.	84.337	84.337	84.337
81		0	1	0	0	0	0	1	2	1	1	0	1	11/30/2010	1	1	1	1	0	0	0	0	.	80.789	80.789	80.789
82		0	1	0	0	0	0	1	1	1	0	0	2	03/03/2006	1	0	0	1	0	0	0	0	.	58.776	58.776	58.776
83		1	0	0	0	0	0	1	1	1	1	0	3	11/19/2009	0	0	1	1	0	0	0	0	.	30.16	30.16	30.16
84		0	0	1	0	0	0	1	1	0	0	0	3	08/08/2008	1	1	0	0	0	0	0	0	.	24.049	24.049	24.049
85		0	0	1	1	0	0	2	1	0	0	0	3	03/29/2007	1	0	0	0	0	0	0	0	.	51.023	51.023	51.023
86		1	0	0	0	0	0	1	1	0	0	1	3	08/28/2008	0	1	1	0	0	0	0	0	.	25.133	25.133	25.133
87	BRCA1	1	0	1	0	0	0	2	3	0	0	0	2	03/30/2005	1	1	1	0	0	0	0	0	.	107.433	107.433	107.433
88		1	0	0	1	0	0	2	2	1	1	0	3	06/16/2003	1	1	0	1	0	0	0	0	.	84.501	84.501	84.501
89		1	0	0	0	0	0	1	1	1	0	0	1	04/10/2013	1	0	0	1	0	1	0	1	.	38.242	29.043	29.043
90		0	1	1	0	0	0	2	1	0	0	0	1	11/18/2008	1	1	0	0	0	0	0	0	.	89.232	89.232	89.232
91		0	1	0	0	0	0	1	5	1	0	0	1	02/20/2003	0	1	1	1	0	0	0	0	.	95.014	95.014	95.014
92		0	0	0	1	0	0	1	2	0	0	0	3	08/02/2006	0	1	1	0	1	0	0	1	.	46.686	55.622	46.686
93		1	0	1	0	0	0	2	2	0	0	0	3	07/24/2012	0	0	0	0	1	0	0	1	.	11.696	48.953	11.696
94		0	0	1	0	0	0	1	2	0	0	0	3	06/29/2006	1	1	1	0	0	0	0	0	.	99.811	99.811	99.811
95		1	0	0	0	0	0	1	2	1	1	0	3	11/30/2010	1	1	1	1	0	0	0	0	.	78.456	78.456	78.456
96		1	1	0	0	0	0	2	5	1	1	0	2	10/10/2008	1	1	1	1	0	0	0	0	.	22.932	22.932	22.932
97		1	1	1	0	0	0	3	2	0	0	0	3	05/18/2006	0	1	1	0	0	0	0	0	.	58.678	58.678	58.678
98	BRCA2	1	1	0	0	0	0	2	2	1	1	0	2	11/06/2007	1	1	1	1	0	0	0	0	.	43.269	43.269	43.269
99		1	1	0	0	0	0	2	2	1	1	1	3	09/03/2014	0	1	1	1	0	0	0	0	.	23.162	23.162	23.162
100		0	1	0	0	0	0	1	1	1	1	1	2	10/29/2015	1	0	0	1	0	0	0	0	.	9.166	9.166	9.166
101		0	0	1	0	0	0	1	2	0	0	0	3	06/08/2001	1	1	0	0	0	0	0	0	.	177.183	177.183	177.183
102		1	0	1	0	1	0	3	2	0	0	0	3	11/17/2009	0	1	1	0	0	0	0	0	.	80.329	80.329	80.329
103		1	0	0	1	0	0	2	0	0	0	.	3	08/21/2009	1	0	0	0	0	0	0	0	.	25.265	25.265	25.265
104		0	0	1	0	0	0	1	2	0	0	0	3	04/20/2010	0	1	1	0	0	0	0	0	.	65.413	65.413	65.413
105		0	0	1	0	0	0	1	1	0	0	0	3	11/16/2015	0	1	1	0	0	0	0	0	.	7.261	7.261	7.261
106		0	1	1	0	0	0	2	1	0	0	0	3	10/27/1995	0	1	1	0	0	0	0	0	.	179.121	179.121	179.121
107		1	0	0	0	0	0	1	3	1	1	0	3	05/26/2009	1	1	1	1	0	0	0	0	.	29.405	29.405	29.405
108		0	1	0	0	0	0	1	1	0	1	.	2	04/25/2003	1	0	0	1	1	0	0	1	.	5.684	86.177	5.684
109		0	0	1	0	0	0	1	3	0	0	0	3	11/19/2009	0	1	1	0	0	0	0	0	.	68.928	68.928	68.928
110		0	0	0	0	0	1	1	3	1	1	0	2	06/04/2009	1	1	1	1	0	0	0	0	.	31.31	31.31	31.31
111		0	0	1	0	0	0	1	2	0	0	0	3	06/30/2004	0	1	1	0	0	0	0	0	.	71.721	71.721	71.721
112		1	0	0	1	0	0	2	1	1	1	0	3	07/20/2006	1	1	0	1	0	0	0	0	.	132.402	132.402	132.402
113	BRCA2	1	0	0	1	0	0	2	3	1	1	0	2	06/26/2006	1	1	1	1	0	0	0	0	.	54.407	54.407	54.407
114		1	0	0	0	0	0	1	2	1	1	1	3	08/11/2015	1	1	1	1	0	0	0	0	.	0	0	0
115		1	0	0	0	0	0	1	2	1	0	0	3	11/24/2015	1	1	0	1	0	0	0	0	.	8.016	8.016	8.016
116		0	1	0	0	0	0	1	2	1	1	.	3	08/27/1997	1	1	0	0	0	0	0	0	.	155.63	155.63	155.63
117	BRCA2	0	1	0	0	0	0	1	5	1	1	0	3	11/08/2010	1	1	1	1	0	1	0	1	.	52.994	52.994	52.994
118		0	0	1	0	0	0	1	2	0	0	0	3	05/19/2011	0	1	1	0	1	0	0	1	.	67.023	67.45	67.023
119	BRCA2	0	1	0	0	0	0	1	1	1	1	1	3	11/04/2009	0	1	1	1	0	0	0	0	.	31.54	31.54	31.54
120		0	0	1	0	0	0	1	2	0	0	0	3	03/27/1996	1	1	0	0	0	0	0	0	.	181.454	181.454	181.454
121	BRCA2	1	0	0	0	0	0	1	.	1	1	0	3	11/29/1999	1	1	0	1	0	0	0	0	.	132.928	132.928	132.928
122		0	0	0	0	1	0	1	1	1	1	0	2	10/31/2002	1	1	0	1	0	1	0	1	.	174.489	138.94	138.94
123	BRCA2	1	0	0	1	0	0	2	5	0	0	.	3	11/20/2002	1	1	1	0	0	0	0	0	.	122.382	122.382	122.382
124	RAD51	0	0	1	0	0	0	1	2	0	0	0	3	09/29/2011	0	1	1	0	0	0	0	0	.	60.255	60.255	60.255
125		1	0	0	0	0	0	1	1	1	1	0	2	02/17/2005	1	1	0	1	0	0	0	0	.	139.4	139.4	139.4
126		1	0	0	1	0	0	2	3	1	0	0	2	01/02/2006	1	1	1	1	0	0	0	0	.	64.164	64.164	64.164
127		1	0	1	0	0	0	2	1	0	0	0	2	07/13/2007	1	1	0	0	0	0	0	0	.	47.507	47.507	47.507
128		0	0	1	0	0	0	1	3	0	0	0	2	03/30/2007	1	1	1	0	0	0	0	0	.	93.142	93.142	93.142
129		1	0	0	1	0	0	2	2	1	0	1	3	12/20/2005	1	1	0	1	0	1	0	1	.	63.606	10.283	10.283
130		1	1	0	0	0	0	2	1	1	0	0	1	09/28/2012	0	1	1	1	0	0	0	0	.	45.273	45.273	45.273
131		1	1	0	1	0	0	3	1	1	1	0	2	02/14/2008	1	1	1	1	0	0	0	0	.	74.053	74.053	74.053
132		0	1	0	0	0	0	1	2	1	1	0	3	02/18/2005	0	1	1	1	0	0	0	0	.	74.645	74.645	74.645
133		0	1	1	0	0	0	2	3	0	0	0	3	10/18/2011	1	1	1	0	0	0	0	0	.	60.025	60.025	60.025
134		0	1	1	0	0	0	2	1	0	0	0	3	07/31/2002	1	1	0	0	0	0	0	0	.	167.918	167.918	167.918
135		0	1	1	0	0	0	2	2	0	0	0	3	06/19/2009	0	1	1	0	0	0	0	0	.	81.544	81.544	81.544
136		0	1	0	0	0	0	1	3	1	1	0	2	12/15/2004	1	1	1	1	0	0	0	0	.	72.411	72.411	72.411
137		0	1	0	0	0	0	1	2	1	1	0	2	04/01/2008	0	1	1	1	0	0	0	0	.	24.411	24.411	24.411
138		0	1	0	0	0	0	1	2	1	1	.	2	08/17/2006	1	1	1	0	0	0	0	0	.	57.298	57.298	57.298
139		1	0	1	0	0	0	2	5	0	0	0	3	01/18/2011	0	1	1	0	0	0	0	0	.	42.579	42.579	42.579
140		1	0	0	0	0	0	1	3	1	1	0	1	03/06/2012	1	1	1	1	0	0	0	0	.	53.092	53.092	53.092
141		0	0	1	0	0	0	1	2	0	0	0	3	02/08/2010	0	1	1	0	0	0	0	0	.	79.704	79.704	79.704
142		0	1	0	0	0	0	1	2	1	1	0	3	06/03/2010	0	1	1	1	0	0	0	0	.	67.877	67.877	67.877
143	RAD51	0	1	1	0	0	0	2	1	0	0	0	3	03/23/2009	0	1	1	0	0	0	0	0	.	29.207	29.207	29.207
144		0	1	0	0	0	0	1	2	1	1	0	2	12/04/2008	0	1	1	1	0	0	0	0	.	21.191	21.191	21.191
145		1	1	0	0	0	0	2	0	1	1	1	3	11/07/2011	1	0	0	0	0	0	0	0	.	60.485	60.485	60.485
146		0	1	0	0	0	0	1	5	1	1	1		12/29/2009	1	1	1	1	0	0	0	0	.	31.54	31.54	31.54
147		0	0	1	0	0	0	1	1	0	0	0	3	02/20/2003	0	1	1	0	0	0	0	0	.	96.033	96.033	96.033
148		1	1	1	0	0	0	3	2	0	0	0	3	09/12/2008	1	1	0	0	0	0	0	0	.	85.914	85.914	85.914
149		0	1	0	0	0	0	1	5	1	1	.	2	11/06/2008	1	1	1	1	0	0	0	0	.	21.355	21.355	21.355
150		0	1	0	0	0	0	1	1	1	1	0	2	03/19/2008	0	1	1	1	0	0	0	0	.	25.922	25.922	25.922
151		1	0	0	0	0	0	1	2	1	0	1	2	04/09/2008	1	1	0	1	1	0	0	1	.	20.961	99.581	20.961
152		0	1	0	0	0	0	1	2	1	1	0	1	03/15/2002	1	1	1	0	0	0	0	0	.	182.538	182.538	182.538
153		0	1	0	0	0	0	1	1	1	1	0	2	08/21/2003	1	1	0	1	0	0	0	0	.	89.363	89.363	89.363
154	BRCA1	1	0	1	1	0	0	3	2	0	0	0	2	09/07/2012	1	1	1	0	0	1	1	1	01/15/2016	33.018	33.018	33.018
155		1	0	1	0	0	0	2	2	0	0	0	3	11/19/2009	1	1	0	0	0	0	0	0	.	67.581	67.581	67.581
156		1	1	0	1	0	0	3	2	1	1	0	2	03/23/2007	1	1	1	1	0	1	0	1	.	85.06	61.864	61.864
157		0	1	0	0	0	0	1	1	1	1	.	1	07/18/2008	1	0	0	0	0	0	0	0	.	25.889	25.889	25.889
158		0	1	0	0	0	0	1	3	0	1	0	3	09/10/2003	1	1	1	1	0	0	0	0	.	21.125	21.125	21.125
159	RAD51	1	0	1	0	0	0	2	1	0	0	0	2	01/30/2008	0	1	1	0	0	0	0	0	.	23.984	23.984	23.984
160		0	1	0	0	0	0	1	2	1	0	0	2	09/14/2009	1	1	0	1	0	0	0	0	.	83.384	83.384	83.384
161		1	1	0	0	0	0	2	1	1	1	0	1	06/04/2010	1	0	0	1	0	0	0	0	.	85.979	85.979	85.979
162		0	1	0	0	0	0	1	1	1	1	0	2	02/12/2009	1	1	0	1	0	0	0	0	.	31.08	31.08	31.08
163		0	1	0	0	0	0	1	2	1	1	0	2	05/15/2002	1	1	1	1	0	0	0	0	.	172.255	172.255	172.255
164	BRCA2	1	1	0	0	0	0	2	1	1	1	0	3	11/14/2008	0	1	1	1	0	0	0	0	.	20.862	20.862	20.862
165		0	1	0	0	0	0	1	1	1	1	0	3	12/31/2008	0	1	1	1	0	0	0	0	.	22.111	22.111	22.111
166		0	1	0	0	0	0	1	3	1	1	1	3	10/14/2010	1	1	1	1	0	0	0	0	.	69.717	69.717	69.717
167		1	0	1	0	0	0	2	1	0	0	0	2	11/02/2015	1	0	1	0	0	0	0	0	.	6.505	6.505	6.505
168		0	0	1	0	0	0	1	2	0	0	0	3	01/04/2008	1	1	1	0	0	0	0	0	.	96.789	96.789	96.789
169		1	1	0	1	0	0	3	1	1	1	0	1	05/12/2000	1	0	0	0	0	0	0	0	.	127.836	127.836	127.836
170		1	0	0	0	0	0	1	2	1	0	1	2	11/23/2007	1	1	1	1	0	0	0	0	.	104.509	104.509	104.509
171		1	1	0	0	0	0	2	1	1	1	0	2	09/20/2000	1	0	0	1	0	0	0	0	.	120.082	120.082	120.082
172		0	1	1	0	0	0	2	3	0	0	0	3	03/13/2012	1	1	1	0	0	0	0	0	.	54.538	54.538	54.538
173		0	1	1	0	0	0	2	2	0	0	0	3	02/21/1994	1	1	1	1	0	0	0	0	.	193.216	193.216	193.216
174		0	1	0	0	0	0	1	3	1	1	0	2	02/20/2009	1	1	1	1	0	0	0	0	.	86.439	86.439	86.439
175		0	1	0	0	0	0	1	2	1	1	0	2	03/19/2015	0	1	1	1	0	0	0	0	.	14.029	14.029	14.029
176		0	1	0	0	0	0	1	2	1	1	0	3	12/09/2014	1	1	1	1	0	0	0	0	.	19.614	19.614	19.614
177		0	1	0	0	0	0	1	1	1	1	0	2	10/17/2002	1	1	0	1	0	0	0	0	.	168.181	168.181	168.181
178		0	0	0	1	0	0	1	1	1	1	0	2	03/29/2005	1	1	0	1	0	0	0	0	.	73.265	73.265	73.265
179		0	1	0	0	0	0	1	2	1	1	1	3	05/20/2011	0	1	1	1	0	0	0	0	.	60.386	60.386	60.386
180		1	1	1	0	0	0	3	2	0	0	0	3	03/08/2011	1	1	0	0	1	0	0	1	.	37.52	66.99	37.52
181		0	1	0	0	0	0	1	2	1	1	0	1	09/04/2006	0	1	1	1	0	0	0	0	.	54.407	54.407	54.407
182		0	1	0	0	0	0	1	2	0	0	.	3	08/10/2001	0	1	1	0	0	0	0	0	.	156.517	156.517	156.517
183		0	1	0	0	0	0	1	1	1	1	1	3	01/04/2012	1	1	1	1	0	0	0	0	.	54.998	54.998	54.998
184	PALB2	1	1	0	0	0	0	2	1	1	1	0	2	02/03/2015	0	0	1	1	0	0	0	0	.	18.267	18.267	18.267
185		0	1	0	0	0	0	1	1	1	1	1	3	09/10/2009	1	1	0	1	0	0	0	0	.	25.955	25.955	25.955
186		0	1	0	0	0	0	1	3	0	0	1	3	03/22/2011	1	1	1	0	0	0	0	0	.	65.971	65.971	65.971
187		0	1	0	0	0	0	1	2	1	1	0	1	07/27/2006	0	1	1	1	0	0	0	0	.	57.495	57.495	57.495
188		1	1	1	0	0	0	3	2	0	0	0	3	09/01/2010	0	1	1	0	0	0	0	0	.	83.088	83.088	83.088
189	PALB2	1	1	0	0	0	0	2	0	1	0	.	1	03/12/2015	0	0	1	1	0	0	0	0	.	14.456	14.456	14.456
190		0	1	0	0	0	0	1	1	0	0	1	3	08/22/2012	1	1	1	0	0	0	0	0	.	48.131	48.131	48.131
191		0	1	0	0	0	0	1	0	1	1	0	2	05/15/2013	.	1	1	1	0	0	0	0	.	35.68	35.68	35.68
192		0	1	0	0	0	0	1	2	1	0	1	2	05/07/2010	1	1	1	1	0	0	0	0	.	66.924	66.924	66.924
193		0	1	0	0	0	0	1	1	1	1	0	1	07/15/2011	0	0	1	1	0	0	0	0	.	51.943	51.943	51.943
194	RAD51	0	1	1	0	0	0	2	2	0	0	0		12/23/2014	1	1	1	0	0	0	0	0	.	18.037	18.037	18.037
195		0	1	0	0	0	0	1	3	0	1	1	3	01/25/2005	1	1	1	1	0	0	0	0	.	70.965	70.965	70.965
196		1	0	0	0	0	0	1	2	1	1	0	1	01/12/2010	0	1	1	0	0	0	0	0	.	89.429	89.429	89.429
197		1	0	0	0	0	0	1	1	1	1	0	1	01/06/2010	0	0	1	1	0	0	0	0	.	32.23	32.23	32.23
198		1	0	1	1	0	0	3	2	0	0	0	3	06/29/2004	1	1	1	0	0	0	0	0	.	42.645	42.645	42.645
199		0	1	0	0	0	0	1	3	1	1	1	2	09/24/2007	1	1	1	1	0	0	0	0	.	44.912	44.912	44.912
200		1	1	0	0	0	0	2	3	1	1	0	2	04/25/2005	0	1	1	1	0	1	0	1	.	125.832	125.832	125.832
201		1	0	0	0	0	0	1	1	1	0	0	3	02/23/2010	0	0	1	1	0	1	0	1	.	89.429	73.429	73.429
202		1	1	0	0	0	0	2	1	0	0	1	3	09/18/2012	0	1	1	0	0	0	0	0	.	45.799	45.799	45.799
203		1	1	0	0	0	0	2	2	1	1	0	2	02/09/2001	0	1	1	1	0	0	0	0	.	173.799	173.799	173.799
204		1	1	0	0	0	0	2	2	1	1	0	2	09/22/2008	1	1	1	1	0	0	0	0	.	65.643	65.643	65.643
205		1	0	0	0	0	0	1	3	1	1	0	2	03/18/2015	1	1	1	1	0	1	0	1	.	28.945	22.834	22.834
206		0	1	0	0	0	0	1	1	1	1	0	1	09/15/1995	0	0	1	1	1	0	0	1	.	71.754	181.881	71.754
207		0	1	0	0	0	0	1	3	1	1	0	2	03/28/2006	1	1	1	1	0	0	0	0	.	60.353	60.353	60.353
208		0	0	1	0	0	0	1	1	0	0	0	3	11/22/2012	1	1	0	0	0	0	0	0	.	38.998	38.998	38.998
209		1	1	1	0	0	0	3	1	0	0	0	3	01/11/2007	1	1	0	0	0	0	0	0	.	103.064	103.064	103.064
210		1	0	0	0	0	0	1	1	1	1	1	1	08/12/2014	1	1	0	1	0	0	0	0	.	26.316	26.316	26.316
211		0	1	0	0	0	0	1	2	1	1	1	3	08/19/2014	0	1	1	0	0	0	0	0	.	23.294	23.294	23.294
212		1	1	0	0	0	0	2	5	1	1	1	2	05/24/2014	1	1	1	1	0	0	0	0	.	26.119	26.119	26.119
213		1	1	0	0	0	0	2	2	1	1	0	2	07/14/2015	1	0	0	0	0	0	0	0	.	0	0	0
214		1	1	0	0	0	0	2	2	1	1	0	2	07/28/2015	1	1	1	1	0	0	0	0	.	9.955	9.955	9.955
215		1	1	0	0	0	0	2	3	1	1	0	2	03/13/2015	1	1	1	1	0	0	0	0	.	0	0	0
216		1	0	0	0	0	0	1	1	0	0	1	3	04/17/2009	0	0	1	0	0	0	0	0	.	30.587	30.587	30.587
217		0	0	1	0	0	0	1	3	0	0	0	3	04/26/2012	0	1	1	0	0	0	0	0	.	52.337	52.337	52.337
218		1	0	1	0	0	0	2	2	0	0	0	3	11/30/2004	1	1	0	0	1	0	0	1	.	9.265	83.154	9.265
219		0	0	1	0	0	0	1	3	0	0	0	2	03/03/2000	1	1	1	0	0	1	0	1	.	198.111	165.717	165.717
220		0	1	0	0	0	0	1	2	1	1	.	3	06/26/2007	1	1	1	1	0	0	0	0	.	32.23	32.23	32.23
221		1	1	0	0	0	0	2	2	1	1	1	2	01/16/2009	1	1	1	1	0	0	0	0	.	76.32	76.32	76.32
222		0	1	0	0	0	0	1	2	1	1	0	2	11/13/2008	0	1	1	1	0	1	0	1	.	23.195	20.632	20.632
223		0	0	1	0	0	0	1	1	0	0	0	1	09/18/2007	1	0	0	0	0	0	0	0	.	44.255	44.255	44.255
224		0	0	1	0	0	0	1	2	0	0	0	3	05/26/2006	0	1	1	0	0	0	0	0	.	97.084	97.084	97.084
225		1	0	0	0	0	0	1	1	1	1	0	2	08/25/2009	1	1	1	1	0	0	0	0	.	80.296	80.296	80.296
226		0	1	0	0	0	0	1	2	1	1	0	2	11/25/2010	1	1	0	1	0	0	0	0	.	53.355	53.355	53.355
227		0	1	0	0	0	0	1	3	1	1	0	3	04/27/2001	1	0	1	1	0	0	0	0	.	172.452	172.452	172.452
228	BRCA2	0	1	0	0	0	0	1	2	1	1	0	3	03/27/2003	1	1	1	1	0	0	0	0	.	96.394	96.394	96.394
229		1	1	0	0	0	0	2	2	1	1	0	2	11/12/2004	1	1	0	1	1	0	1	1	03/29/2016	77.832	78.817	77.832
230	BRCA2	0	1	0	0	0	0	1	2	1	0	0	2	06/14/2005	1	1	1	1	0	1	0	1	.	106.546	72.969	72.969
231		1	0	1	0	0	0	2	1	0	0	0	3	11/06/2008	0	1	1	0	0	0	0	0	.	22.275	22.275	22.275
232		0	0	1	0	0	0	1	2	1	1	0	2	04/27/2010	1	1	1	1	0	1	0	1	.	84.37	27.696	27.696
233	BRCA1	1	1	1	1	1	0	5	1	0	0	0	3	02/26/2002	0	1	1	0	0	0	0	0	.	108.09	108.09	108.09
234		1	1	0	0	0	0	2	5	1	1	0	2	07/12/2008	1	1	1	1	0	0	0	0	.	36.008	36.008	36.008
235		0	1	0	0	0	0	1	1	1	1	0	3	01/02/2007	0	1	1	1	0	0	0	0	.	48.723	48.723	48.723
236		1	1	0	0	0	0	2	1	1	1	0	2	04/06/2005	0	0	1	1	0	0	0	0	.	64.789	64.789	64.789
237		0	1	0	0	0	0	1	2	1	1	0	2	01/09/2007	1	1	1	0	0	1	0	1	.	116.797	62.127	62.127
238		0	1	0	0	0	0	1	3	1	0	0	3	09/23/2015	1	1	1	1	0	0	0	0	.	8.739	8.739	8.739
239	BRCA2	0	1	0	0	0	0	1	3	1	1	0	3	03/19/2015	1	1	1	1	0	0	0	0	.	0	0	0
240	BRCA2	1	1	0	0	0	0	2	5	1	1	0	1	10/20/2010	1	1	1	1	0	0	0	0	.	51.121	51.121	51.121
241		0	1	0	0	0	0	1	1	1	0	0	3	05/27/2009	1	1	0	1	0	0	0	0	.	7.491	7.491	7.491
242		0	1	0	0	0	0	1	1	1	1	0	2	03/18/2015	0	1	1	1	0	0	0	0	.	0	0	0
243		0	1	0	0	0	0	1	2	1	1	0	1	09/23/2008	1	1	1	1	0	0	0	0	.	24.444	24.444	24.444
244		1	0	1	0	0	0	2	3	0	0	0	3	08/12/2002	1	1	1	0	0	0	0	0	.	144.69	144.69	144.69
245		1	0	0	0	0	0	1	1	1	1	0	1	07/28/1999	1	0	0	1	0	0	0	0	.	134.111	134.111	134.111
246		0	0	1	0	0	0	1	2	0	0	0	3	01/26/2005	0	1	1	0	0	0	0	0	.	131.285	131.285	131.285
247		1	0	0	1	0	0	2	1	0	1	0	3	06/01/2001	0	1	1	1	0	0	0	0	.	173.799	173.799	173.799
248		0	0	1	0	0	0	1	2	0	0	0	3	09/23/2010	1	1	1	0	0	0	0	0	.	71.951	71.951	71.951
249		0	0	1	0	0	0	1	2	0	0	0	3	01/27/2011	1	1	1	0	0	0	0	0	.	62.029	62.029	62.029
250		1	0	0	0	0	0	1	1	1	1	0	1	01/11/2008	0	0	1	1	0	0	0	0	.	27.335	27.335	27.335
251		1	1	1	0	0	0	3	2	0	0	0	3	11/09/2010	1	1	0	0	0	0	0	0	.	78.39	78.39	78.39
252		0	0	1	0	0	0	1	3	0	0	0	3	06/11/2013	1	1	1	0	0	0	0	0	.	36.304	36.304	36.304
253		1	1	0	0	0	0	2	1	1	1	.	2	02/22/2001	0	0	1	1	0	0	0	0	.	176.164	176.164	176.164
254		1	0	1	0	0	0	2	2	0	0	0	3	03/10/2011	1	1	1	0	0	0	0	0	.	61.207	61.207	61.207
255		1	0	0	0	0	0	1	3	1	1	1	3	05/13/2009	1	1	1	1	0	1	1	1	02/08/2017	68.337	65.413	65.413
256		1	1	0	0	0	0	2	2	1	1	0	3	03/15/2001	0	1	1	1	0	0	0	0	.	179.778	179.778	179.778
257		1	0	1	0	0	0	2	2	0	0	0	3	05/14/2010	1	1	1	0	0	0	0	0	.	86.045	86.045	86.045
258		1	1	0	0	0	0	2	3	1	1	.	1	02/05/2002	1	1	1	1	0	1	1	1	08/27/2015	162.661	118.242	118.242
259		1	1	0	0	0	0	2	1	1	1	0	1	10/09/2003	1	1	0	1	0	0	0	0	.	90.415	90.415	90.415
260		0	1	0	0	0	0	1	1	1	1	0	3	11/12/2002	1	1	0	1	0	0	0	0	.	172.517	172.517	172.517
261		1	0	0	0	0	0	1	1	1	1	0	3	12/01/2010	1	1	0	1	0	0	0	0	.	78.16	78.16	78.16
262		0	1	0	0	0	0	1	1	1	1	0	1	11/27/2008	1	0	0	1	0	0	0	0	.	21.421	21.421	21.421
263		0	1	1	0	0	0	2	5	0	0	0	3	04/30/2010	1	1	1	0	0	0	0	0	.	52.665	52.665	52.665
264		0	1	0	0	0	0	1	2	1	1	0	2	01/02/2004	1	0	0	1	0	0	0	0	.	84.83	84.83	84.83
265		0	1	0	0	0	0	1	2	1	1	0	2	10/18/2007	1	1	0	1	0	1	1	1	01/13/2016	44.879	56	44.879
266		0	1	0	0	0	0	1	1	1	1	0	2	12/03/2001	0	1	1	1	0	0	0	0	.	169.199	169.199	169.199
267		1	0	0	0	0	0	1	1	0	0	1	3	09/03/2009	1	0	1	0	0	0	0	0	.	23.261	23.261	23.261
268		0	0	1	0	0	0	1	2	0	0	0	2	12/13/2004	0	1	1	0	0	0	0	0	.	69.257	69.257	69.257
269		0	1	0	0	0	0	1	2	1	1	1	3	03/28/2011	1	1	0	1	0	0	0	0	.	76.156	76.156	76.156
270		0	1	0	0	0	0	1	1	0	0	1	3	11/03/2009	1	1	1	0	0	0	0	0	.	72.706	72.706	72.706
271		0	1	1	0	0	0	2	2	0	0	0	3	12/17/2014	0	1	1	0	0	0	0	0	.	18.628	18.628	18.628
272		0	1	0	0	0	0	1	4	0	0	1	3	06/29/2001	1	0	1	0	0	1	0	1	.	183.622	119.097	119.097
273		0	1	0	0	0	0	1	5	0	0	0		07/17/2012	0	1	1	0	0	0	0	0	.	0	0	0
274		0	0	0	0	0	1	1	2	1	1	0	2	03/13/2008	1	1	0	1	0	0	0	0	.	26.908	26.908	26.908
275		1	0	0	0	0	0	1	2	1	1	0	2	11/05/2010	1	1	0	1	0	0	0	0	.	53.782	53.782	53.782
276	PALB2	1	0	1	1	0	0	3	1	0	0	0	3	06/03/2004	1	1	0	0	0	0	0	0	.	7.129	7.129	7.129
277		0	0	1	0	0	0	1	2	0	0	0	3	11/18/2011	0	1	1	0	0	0	0	0	.	47.803	47.803	47.803
278	RAD51	0	0	1	1	0	0	2	2	0	0	0	3	09/08/1999	1	1	0	1	0	0	0	0	.	215.359	215.359	215.359
279		0	0	1	0	0	0	1	2	0	0	0	3	07/18/2007	0	1	1	0	0	0	0	0	.	88.016	88.016	88.016
280		0	1	0	0	0	0	1	1	1	0	1	3	10/02/2001	1	1	0	1	0	0	0	0	.	168.444	168.444	168.444
281		0	0	1	0	0	0	1	2	0	0	0	3	11/18/2008	1	1	1	0	0	0	0	0	.	21.684	21.684	21.684
282		0	1	0	0	0	0	1	5	1	1	0	2	01/29/2014	1	1	1	1	0	0	0	0	.	28.222	28.222	28.222
283		1	1	0	0	0	0	2	1	1	1	0	2	11/25/2003	1	1	0	1	0	0	0	0	.	85.322	85.322	85.322
284		0	1	0	0	0	0	1	2	1	1	.	2	06/28/2007	1	1	1	1	0	0	0	0	.	24.049	24.049	24.049
285		1	1	0	0	0	0	2	2	1	1	0	2	12/07/2006	1	1	0	1	0	0	0	0	.	52.698	52.698	52.698
286	BRCA1	0	0	1	1	0	0	2	1	0	1	0		10/02/1998	1	1	0	1	1	0	0	1	.	24.115	138.218	24.115
287		1	1	0	0	0	0	2	1	1	1	0	2	06/29/2010	0	1	1	1	0	0	0	0	.	63.277	63.277	63.277
288		1	0	0	0	0	0	1	2	0	0	1	3	04/29/2015	0	1	1	0	0	0	0	0	.	13.076	13.076	13.076
289		1	0	0	0	0	0	1	2	0	0	1	3	08/15/2014	0	1	1	0	0	1	0	1	.	23.622	15.869	15.869
290		1	1	0	0	0	0	2	1	1	1	0	1	12/29/2004	0	0	1	1	0	0	0	0	.	75.466	75.466	75.466
291		0	0	1	0	0	0	1	5	0	0	0	2	06/05/2008	1	1	1	0	0	0	0	0	.	25.298	25.298	25.298
292		0	0	0	1	0	0	1	1	1	1	0	1	07/22/2008	1	0	0	1	0	0	0	0	.	24.411	24.411	24.411
293	BRCA2	1	0	1	0	0	0	2	2	0	0	0	2	03/05/2011	0	1	1	0	0	0	0	0	.	63.113	63.113	63.113
294	PALB2	0	1	0	0	0	0	1	1	1	0	.	2	10/25/2006	0	0	1	1	0	0	0	0	.	53.749	53.749	53.749
295		0	1	0	0	0	0	1	2	1	1	0	3	11/10/2005	0	1	1	0	0	0	0	0	.	63.474	63.474	63.474
296		1	1	0	0	0	0	2	2	0	0	1	3	03/20/2015	0	1	1	0	0	0	0	0	.	0	0	0
297		0	1	0	0	0	0	1	3	0	0	0	3	10/22/2009	1	1	1	0	0	0	0	0	.	25.495	25.495	25.495
298		1	1	0	0	0	0	2	5	1	0	1	2	03/10/2011	0	1	1	1	0	1	0	1	.	62.719	27.926	27.926
299		0	1	0	0	0	0	1	2	1	1	0	3	10/05/2012	0	1	1	1	0	0	0	0	.	45.733	45.733	45.733
300		1	0	1	0	0	0	2	3	0	0	0	3	07/11/2011	1	1	1	0	0	0	0	0	.	73.363	73.363	73.363
301		0	1	0	0	0	0	1	2	0	0	1	3	08/11/1999	1	1	1	0	0	0	0	0	.	182.899	182.899	182.899
302		0	1	0	0	0	0	1	2	1	1	0	2	09/15/2009	1	1	1	1	0	0	0	0	.	27.368	27.368	27.368
303		1	0	0	0	0	0	1	2	1	0	1	3	07/22/2011	1	1	1	0	0	0	0	0	.	69.421	69.421	69.421
304		0	1	0	0	0	0	1	1	1	1	0	1	02/26/2009	0	0	1	1	0	0	0	0	.	29.47	29.47	29.47
305		1	1	0	0	0	0	2	2	1	1	0	2	01/16/2004	1	1	0	1	0	0	0	0	.	85.782	85.782	85.782
306		1	1	0	0	0	0	2	5	1	1	1	2	08/07/2008	1	1	1	1	0	0	0	0	.	25.101	25.101	25.101
307		0	1	1	0	0	0	2	2	0	0	0	3	12/02/2004	0	1	1	0	0	0	0	0	.	74.645	74.645	74.645
308	BRCA2	1	1	0	0	0	0	2	2	1	1	0	2	10/16/2014	1	1	1	1	0	0	0	0	.	22.111	22.111	22.111
309	BRCA2	1	1	0	0	0	0	2	2	1	1	0	3	04/01/2010	1	1	1	1	0	1	1	1	04/12/2017	84.37	44.78	44.78
310		0	1	1	0	0	0	2	2	0	0	0	3	01/15/2008	0	1	1	0	0	0	0	0	.	97.248	97.248	97.248
311		0	1	0	0	0	0	1	2	0	0	1	3	01/22/2003	1	1	0	0	0	0	0	0	.	52.37	52.37	52.37
312		0	0	1	1	0	0	2	3	0	0	0	3	07/14/1993	1	1	1	0	0	1	0	1	.	286.127	272.033	272.033
313		1	0	0	0	0	0	1	1	1	1	0	1	11/13/2014	1	0	0	1	0	0	0	0	.	18.595	18.595	18.595
314	BRCA2	0	0	0	1	0	0	1	2	1	1	0	3	09/01/2003	0	1	1	1	0	0	0	0	.	89.331	89.331	89.331
315		1	0	0	1	0	0	2	1	1	1	0	2	04/01/2005	0	0	0	1	0	0	0	0	.	72.378	72.378	72.378
316		1	0	1	0	0	0	2	5	0	0	0	3	01/06/2006	1	1	1	0	0	0	0	0	.	62.062	62.062	62.062
317	BRCA2	0	1	0	0	0	0	1	1	1	1	0	3	10/08/2002	1	1	0	1	0	0	0	0	.	164.534	164.534	164.534
318		1	0	0	0	0	0	1	2	0	1	.	2	08/17/2007	1	1	0	1	0	0	0	0	.	45.799	45.799	45.799
319		0	1	0	0	0	0	1	2	1	0	0	1	07/29/2004	1	1	0	1	0	0	0	0	.	57.298	57.298	57.298
320		0	1	0	0	0	0	1	4	1	1	0	1	03/12/2009	0	0	0	0	0	1	1	1	03/17/2016	30.094	0	0
321	ATM	0	1	0	1	0	0	2	1	1	0	1	2	08/29/2001	1	1	1	1	1	0	0	1	.	91.828	176.559	91.828
322	BRCA2	0	1	0	0	0	0	1	1	1	1	0	2	04/10/2012	0	1	1	1	1	0	0	1	.	15.639	63.737	15.639
323		0	1	0	0	0	0	1	3	1	1	1	3	09/18/2006	1	1	1	1	0	1	0	1	.	106.349	104.082	104.082
324		1	1	0	0	0	0	2	2	1	1	0	3	11/22/2013	1	1	1	1	1	0	0	1	.	37.421	44.846	37.421
325		0	1	0	0	0	0	1	2	0	0	.	3	06/10/2005	1	1	0	0	0	0	0	0	.	72.411	72.411	72.411
326	BRCA2	0	0	1	0	0	0	1	1	0	0	0	3	08/28/2008	1	1	0	0	0	0	0	0	.	84.337	84.337	84.337
327		1	0	1	0	0	0	2	2	0	0	0	3	03/13/2007	1	1	1	0	0	0	0	0	.	108.09	108.09	108.09
328		0	1	0	0	0	0	1	2	0	1	0	3	05/22/1999	1	1	0	0	0	0	0	0	.	132.665	132.665	132.665
329		1	0	1	0	0	0	2	2	0	0	.	3	03/29/2011	1	1	0	0	0	0	0	0	.	56.115	56.115	56.115
330		0	1	0	0	0	0	1	5	1	1	0	2	03/26/2002	1	1	1	1	0	0	0	0	.	79.31	79.31	79.31
331	BRCA2	0	1	0	1	0	0	2	2	1	1	0	3	06/08/2001	1	1	1	1	0	1	0	1	.	177.248	138.086	138.086
332		1	0	0	0	0	0	1	2	0	0	1	3	06/15/2006	0	1	1	0	0	0	0	0	.	59.598	59.598	59.598
333		1	1	1	0	0	0	3	1	0	0	0	3	11/12/2010	0	1	1	0	0	0	0	0	.	60.386	60.386	60.386
334		0	1	0	0	0	0	1	3	1	1	0	2	03/19/2010	0	1	1	1	0	0	0	0	.	88.411	88.411	88.411
335		0	0	1	0	0	0	1	1	0	0	0	3	04/01/2010	0	1	1	0	0	0	0	0	.	56.542	56.542	56.542
336		1	0	0	0	0	0	1	3	1	1	1	3	08/10/2009	1	1	1	1	0	1	1	1	01/22/2016	56.674	56.246	56.246
337		1	1	0	0	0	0	2	5	1	0	0		11/10/2009	1	1	1	1	0	0	0	0	.	30.193	30.193	30.193
338		0	1	0	0	0	0	1	2	0	1	0	3	05/22/2003	0	1	1	1	0	0	0	0	.	90.875	90.875	90.875
339		0	1	0	0	0	0	1	1	1	1	0	2	03/08/2007	0	1	1	1	0	0	0	0	.	50.267	50.267	50.267
340		0	0	1	0	0	0	1	1	0	0	0	3	12/11/2007	0	1	1	0	0	0	0	0	.	42.743	42.743	42.743
341		0	1	0	0	0	0	1	2	0	0	1	3	01/18/2005	1	1	1	0	0	0	0	0	.	71.031	71.031	71.031
342		0	1	0	0	0	0	1	1	1	0	0	3	10/02/2003	1	1	0	1	0	0	0	0	.	90.283	90.283	90.283
343	PMS2	0	1	0	0	0	0	1	1	1	1	0	1	09/16/2005	0	0	1	1	0	0	0	0	.	68.961	68.961	68.961
344		0	1	0	0	0	0	1	3	1	1	0	2	05/09/2011	1	1	1	1	0	1	0	1	.	74.119	43.302	43.302
345		1	1	0	0	0	0	2	1	0	0	1	3	07/07/2004	0	0	1	0	0	0	0	0	.	72.509	72.509	72.509
346		0	1	1	0	0	0	2	3	0	0	0	3	03/27/2015	1	1	1	0	0	0	0	0	.	0	0	0
347		0	1	1	0	0	0	2	5	0	0	0		11/17/2005	0	1	1	0	0	0	0	0	.	56.936	56.936	56.936
348		1	0	0	0	0	0	1	3	1	1	0	2	12/26/2014	1	1	1	1	0	0	0	0	.	19.778	19.778	19.778
349		1	0	0	1	0	0	2	1	1	1	0	2	06/27/2013	0	1	1	1	0	0	0	0	.	35.023	35.023	35.023
350		0	0	1	0	0	0	1	3	0	0	0	3	05/21/2009	1	1	1	0	0	0	0	0	.	85.027	85.027	85.027
351		1	0	0	0	0	0	1	3	0	0	1	2	07/27/2010	1	1	1	0	0	0	0	0	.	82.595	82.595	82.595
352		0	0	1	0	0	0	1	3	0	0	0	3	04/18/2011	1	1	1	0	0	0	0	0	.	72.739	72.739	72.739
353		1	0	1	0	0	0	2	1	0	0	0	3	11/14/2003	0	1	1	0	0	0	0	0	.	89.462	89.462	89.462
354		1	0	0	0	0	0	1	1	1	1	1	3	11/04/2003	1	1	0	1	0	0	0	0	.	83.745	83.745	83.745
355		0	1	0	0	0	0	1	2	1	1	1	3	03/24/1999	1	1	1	1	0	0	0	0	.	139.105	139.105	139.105
356		1	1	0	0	0	0	2	1	0	1	0	3	09/06/2002	1	1	0	1	0	0	0	0	.	175.277	175.277	175.277
357		0	1	0	0	0	0	1	2	1	1	.	1	07/27/2007	1	1	1	1	0	0	0	0	.	85.06	85.06	85.06
358		0	1	0	0	0	0	1	2	1	1	0	2	06/09/2009	0	1	1	1	0	1	0	1	.	42.513	42.513	42.513
359		1	0	0	0	0	0	1	1	1	1	0	3	06/19/2008	1	1	0	1	0	0	0	0	.	26.021	26.021	26.021
360		0	0	1	0	0	0	1	2	0	0	0	3	11/21/2005	1	1	0	0	0	0	0	0	.	119.951	119.951	119.951
361		0	1	0	0	0	0	1	5	1	1	0	3	09/16/2011	1	1	1	1	0	1	0	1	.	27.466	23.129	23.129
362		0	1	1	0	0	0	2	5	0	0	0	3	07/14/2000	1	1	1	0	0	0	0	0	.	120.936	120.936	120.936
363		1	1	0	0	0	0	2	2	1	1	1	2	10/23/2012	1	1	0	1	0	0	0	0	.	17.117	17.117	17.117
364		1	1	0	1	0	0	3	0	0	0	.	3	01/20/2006	1	0	0	0	0	0	0	0	.	58.809	58.809	58.809
365		0	1	0	0	0	0	1	1	0	0	1	2	09/02/2010	0	0	1	0	0	0	0	0	.	63.901	63.901	63.901
366		0	1	1	0	0	0	2	2	0	0	0	3	08/19/2014	0	1	1	0	0	0	0	0	.	24.838	24.838	24.838
367		0	1	1	0	0	0	2	2	0	0	0	3	01/06/2015	0	1	1	0	0	0	0	0	.	0	0	0
368	RAD51	0	0	1	1	0	0	2	2	0	0	0	3	03/09/2006	1	1	0	0	0	0	0	0	.	60.616	60.616	60.616
369		1	0	0	0	0	0	1	5	1	0	0	3	04/07/2009	1	1	1	1	0	0	0	0	.	29.897	29.897	29.897
370		1	1	1	0	0	0	3	1	0	0	0	3	05/02/2001	1	1	0	0	1	0	0	1	.	5.684	174.752	5.684
371	BRCA2	0	1	0	0	1	0	2	3	1	1	0	3	06/23/2000	1	1	1	1	0	0	0	0	.	129.216	129.216	129.216
372		0	1	0	0	0	0	1	2	0	0	1	3	08/24/2004	1	1	0	0	0	0	0	0	.	74.283	74.283	74.283
373	RAD51	1	0	0	0	0	0	1	1	1	1	0	1	10/20/2006	0	0	1	1	0	0	0	0	.	54.012	54.012	54.012
374		1	1	0	0	0	0	2	2	1	0	.	3	11/13/2006	1	1	1	1	0	0	0	0	.	53.224	53.224	53.224
375	BARD1	1	1	0	0	0	0	2	2	0	0	0	3	08/12/2014	0	1	1	0	0	0	0	0	.	23.097	23.097	23.097
376		0	1	1	0	0	0	2	2	0	0	0	3	06/25/2004	1	1	0	0	0	0	0	0	.	83.45	83.45	83.45
377		0	0	1	0	0	0	1	1	0	0	0	3	09/17/2010	0	1	1	0	0	0	0	0	.	72.706	72.706	72.706
378		0	0	1	0	0	0	1	2	0	0	0	3	11/27/2007	1	1	0	0	0	0	0	0	.	43.893	43.893	43.893
379	ATM	1	0	0	0	0	0	1	2	1	1	0	2	09/19/2006	1	1	0	1	0	0	0	0	.	56.641	56.641	56.641
380		1	1	0	0	0	0	2	5	1	1	1	2	07/15/2009	1	1	1	1	0	1	0	1	.	68.271	63.474	63.474
381		0	0	0	0	0	1	1	1	1	0	0	3	03/02/2007	1	0	0	1	0	0	0	0	.	48.756	48.756	48.756
382		1	0	0	0	0	0	1	1	1	1	0	2	05/20/2010	0	0	1	1	0	0	0	0	.	55.228	55.228	55.228
383		0	1	0	0	0	0	1	2	1	1	0	3	12/28/2007	0	1	1	1	0	0	0	0	.	25.889	25.889	25.889
384		0	0	1	0	0	0	1	1	0	0	0	3	05/26/2009	0	0	1	0	0	0	0	0	.	31.146	31.146	31.146
385	BRIP1	1	1	0	0	0	0	2	1	1	1	1	3	08/07/1998	0	1	1	1	0	0	0	0	.	157.634	157.634	157.634
386		1	0	0	0	0	0	1	1	1	1	0	2	11/28/2013	0	0	1	1	0	0	0	0	.	32.789	32.789	32.789
387		0	0	1	0	0	0	1	2	0	0	0	2	03/25/2009	0	1	1	0	0	0	0	0	.	30.094	30.094	30.094
388		0	0	0	1	0	0	1	1	0	0	1		05/08/2008	1	1	1	1	0	0	0	0	.	73.166	73.166	73.166
389		0	1	0	0	0	0	1	5	1	1	0	2	07/31/2015	1	1	1	1	0	0	0	0	.	11.828	11.828	11.828
390		0	1	0	1	0	0	2	2	0	0	1	3	10/29/2003	1	1	1	0	0	0	0	0	.	85.158	85.158	85.158
391		0	1	0	0	0	0	1	1	1	1	0	2	09/02/2004	0	1	1	1	0	0	0	0	.	72.181	72.181	72.181
392		0	1	0	0	0	0	1	1	1	1	0	2	08/11/2006	0	1	1	1	0	0	0	0	.	56.246	56.246	56.246
393		0	1	0	0	0	0	1	1	0	1	0	3	04/19/2002	0	1	1	0	0	0	0	0	.	180.271	180.271	180.271
394		0	1	0	0	0	0	1	2	0	1	1	3	09/06/2011	0	1	1	1	0	0	0	0	.	44.682	44.682	44.682
395		1	0	0	1	0	0	2	2	0	1	.	3	12/23/1996	0	1	1	1	0	0	0	0	.	244.928	244.928	244.928
396		1	1	0	0	0	0	2	5	1	1	.	2	01/26/2008	1	1	1	1	0	0	0	0	.	27.466	27.466	27.466
397		0	0	1	0	0	0	1	2	0	0	0	2	07/31/2009	1	1	0	0	0	0	0	0	.	76.583	76.583	76.583
398		1	0	1	0	0	0	2	2	0	0	0	3	02/06/2004	1	1	0	0	0	0	0	0	.	85.29	85.29	85.29
399		1	0	0	1	0	0	2	3	1	0	0	3	04/10/1992	1	1	1	1	0	0	0	0	.	286.554	286.554	286.554
400		0	0	0	1	0	0	1	1	1	1	0	3	02/24/2005	1	0	0	1	0	0	0	0	.	109.47	109.47	109.47
401		1	0	0	0	0	0	1	1	1	1	0	2	10/03/2014	1	1	0	1	0	0	0	0	.	34.3	34.3	34.3
402		0	1	0	0	0	0	1	2	1	1	0	2	04/23/2002	1	1	0	1	0	0	0	0	.	175.047	175.047	175.047
403	ATM	1	1	0	0	0	0	2	2	0	0	1	3	09/17/2014	1	1	1	0	0	0	0	0	.	22.111	22.111	22.111
404	RAD51	0	1	0	0	0	0	1	3	1	1	0	3	09/30/2015	1	1	1	1	0	0	0	0	.	8.772	8.772	8.772
405	BRCA2	0	0	0	0	0	1	1	2	1	1	0	2	11/24/2004	1	1	1	1	0	0	1	1	12/31/2015	76.78	76.78	76.78
406		1	0	0	0	0	0	1	5	1	1	0		12/10/2009	1	1	1	0	0	1	0	1	.	44.583	40.181	40.181
407		1	0	1	0	0	0	2	2	0	0	0	3	08/28/2012	1	1	1	0	0	0	0	0	.	48.263	48.263	48.263
408		0	1	0	0	0	0	1	1	1	1	0	1	10/17/2006	0	0	1	1	0	0	0	0	.	54.998	54.998	54.998
409		1	0	0	0	0	0	1	2	0	0	1	3	05/16/2008	0	1	1	0	1	0	0	1	.	63.934	89.199	63.934
410		0	1	0	0	0	0	1	2	1	1	0	1	02/07/2006	1	1	0	1	0	0	0	0	.	96.69	96.69	96.69
411		0	0	1	0	0	0	1	3	0	0	0	3	08/04/2005	1	1	1	0	0	0	0	0	.	116.797	116.797	116.797
412		0	1	0	0	0	0	1	2	1	1	0	2	09/14/2000	0	1	1	1	0	0	0	0	.	123.039	123.039	123.039
413		0	1	0	0	0	0	1	2	1	0	0	2	09/30/2005	1	1	1	1	0	0	0	0	.	36.731	36.731	36.731
414		1	1	0	0	0	0	2	2	0	0	1	3	07/19/1995	1	1	0	0	0	0	0	0	.	185.199	185.199	185.199
415		1	0	0	0	0	0	1	5	1	1	1	3	08/28/2001	1	1	1	1	0	0	0	0	.	170.48	170.48	170.48
416		0	1	0	0	0	0	1	2	1	1	0	1	05/02/2007	1	1	0	0	0	0	0	0	.	32.493	32.493	32.493
417		1	1	0	0	0	0	2	1	1	1	0	2	09/17/2008	0	1	1	1	0	0	0	0	.	95.474	95.474	95.474
418		1	1	1	1	0	0	4	1	0	0	0	3	08/13/2004	0	1	1	0	0	0	0	0	.	65.413	65.413	65.413
419		0	0	1	0	0	0	1	1	0	0	0	3	09/23/2010	1	1	0	0	0	0	0	0	.	72.049	72.049	72.049
420	BRCA2	0	0	1	0	0	0	1	1	0	0	0	3	01/22/2015	1	1	0	0	0	0	0	0	.	0	0	0
421		1	0	0	0	0	0	1	1	1	1	0	2	02/04/2005	1	0	0	1	0	0	0	0	.	72.082	72.082	72.082
422		1	1	0	0	0	0	2	1	1	1	0	2	01/08/2003	0	1	1	1	0	0	0	0	.	95.146	95.146	95.146
423		0	1	0	0	0	0	1	2	1	1	0	2	07/31/2003	1	1	1	1	0	0	0	0	.	59.992	59.992	59.992
424		0	0	1	0	0	0	1	1	0	0	0	3	07/24/2015	1	1	0	0	0	0	0	0	.	0	0	0
425		1	0	0	0	0	0	1	2	1	1	1	3	06/13/2008	1	1	1	1	0	0	0	0	.	96.066	96.066	96.066
426		0	1	0	0	0	0	1	1	1	1	1	1	07/20/2007	0	0	1	0	0	0	0	0	.	41.758	41.758	41.758
427		1	1	0	0	0	0	2	2	1	0	.	3	03/21/2007	1	1	1	1	0	0	0	0	.	51.088	51.088	51.088
428		0	1	0	0	0	0	1	1	1	1	1	2	07/24/2008	1	0	0	1	0	0	0	0	.	25.068	25.068	25.068
429		1	0	0	0	0	0	1	.	.	.	.		05/13/1998	1	.	.	.	0	0	0	0	.	212	212	212
430		0	1	0	0	0	0	1	4	0	0	.		03/14/1995	1	0	0	.	0	0	0	0	.	246	246	246
431		0	0	1	0	0	0	1	2	0	0	0		04/25/2005	1	1	1	.	0	0	0	0	.	136	136	136
432		1	0	0	1	0	0	2	2	1	1	1		10/11/2010	1	1	1	.	0	1	1	1	12/15/2016	70	70	70
433		1	0	0	0	0	0	1	0	1	1	0		02/01/2012	0	0	1	.	0	0	0	0	.	56	56	56
434	BRCA2	1	0	0	0	0	0	1	.	1	1	0		12/03/2015	0	1	.	.	0	0	0	0	.	0	0	0
435	BRCA1	1	0	0	0	0	0	1	3	1	1	0		06/29/2005	1	1	1	.	0	1	0	1	.	136	118	118
436		1	1	0	0	0	0	2	0	.	.	.		08/15/2000	0	0	0	.	0	0	0	0	.	194	194	194
437		0	0	0	1	0	0	1	1	1	1	0		01/06/2005	1	1	1	.	0	0	0	0	.	141	141	141
438		1	0	0	0	0	0	1	0	1	1	1		11/19/2011	1	0	0	.	1	0	0	1	.	39	59	39
439	BRCA2	1	1	0	1	0	0	3	2	0	1	0		02/03/2005	1	1	1	.	0	0	0	0	.	138	138	138
440	BRCA2	0	1	0	0	0	0	1	3	1	1	0		07/29/2015	1	1	1	.	0	1	0	1	.	15	15	15
441		1	0	0	0	0	0	1	0	1	0	.		04/11/2007	1	0	0	.	0	0	0	0	.	103	103	103
442		1	0	1	0	0	0	2	4	0	0	0		11/12/2014	0	1	1	.	0	1	0	1	.	19	7	7
443		0	0	1	0	0	0	1	2	0	0	0		08/04/2014	0	1	1	.	0	0	0	0	.	25	25	25
444		0	1	0	0	0	0	1	.	.	.	.		10/15/2000	0	.	.	.	0	1	0	1	.	44	159	44
445	BRCA2	0	1	0	0	0	0	1	3	1	1	1		07/30/2014	1	1	1	.	0	1	0	1	.	28	27	27
446		0	1	0	0	0	1	2	1	.	.	0		06/05/2004	1	1	0	.	0	0	0	0	.	146	146	146
447	TP53	0	0	0	1	0	0	1	1	.	.	.		08/24/1994	1	0	0	.	0	0	0	0	.	262	262	262
448		1	0	0	0	0	0	1	0	1	1	.		07/29/2015	1	0	0	.	0	0	0	0	.	14	14	14
449		1	1	0	0	0	0	2	.	1	1	0		10/09/2015	0	.	.	.	0	0	0	0	.	8	8	8
450		0	1	0	0	0	0	1	0	0	0	0		03/09/2012	0	1	1	.	0	0	0	0	.	53	53	53
451		1	0	0	0	0	0	1	0	1	1	.		12/06/2005	0	0	1	.	0	0	0	0	.	130	130	130
452	PALB2	1	0	0	1	0	0	2	1	1	0	0		10/24/2012	1	0	0	.	0	0	0	0	.	48	48	48
453		1	0	0	1	0	0	2	4	1	1	0		08/17/2009	0	1	1	.	0	1	1	1	10/26/2016	86	0	0
454	BRCA2	1	0	0	1	0	0	2	2	0	1	0		08/12/2004	1	1	1	.	0	0	0	0	.	146	146	146
455		0	1	0	0	0	0	1	2	0	1	0		07/05/2014	0	1	1	.	0	0	0	0	.	27	27	27
456		1	0	0	0	0	0	1	1	0	0	.		10/15/1999	1	1	0	.	0	1	1	1	10/04/2016	82	103	82
457		0	1	0	0	0	0	1	1	1	0	0		07/10/2000	0	0	1	.	0	0	0	0	.	193	193	193

## Sheet: Code_book
gene	gene with pathogenic mutation
Fhis	family history	0: No	1:Yes
age40	age <=40	0: No	1:Yes
TN	triple negative	0: No	1:Yes
bilateral	bilateral	0: No	1:Yes
ovarianca	ovarian cancer	0: No	1:Yes
male	male	0: No	1:Yes
riskNo	numbers of risks	Fhis	age40	TN	bilateral	ovarianca	male
SG	stage	5: LABC
er_p	ER	0: negative	1:positive
pr_p	PR	0: negative	1:positive
her2_p	HER2	0: no overexpression	1:overexpression
NUCLGD	nuclear grade
TSTART	treatment starting date
mrm	mastectomy	0:breast-conserving surgery	1:mastectomy
CT_ADJ	adjuvant chemotherapy	0:No	1:Yes
RT_ADJ	adjuvant radiotherapy	0:No	1:Yes
HT_ADJ	adjuvant hormonal therapy	0:No	1:Yes
RELAP_LR	locoregional recurrence	0:No	1:Yes
RELAP_M	distant metastasis	0:No	1:Yes
death	death	0:No	1:Yes
DFS	recurrence or death	0:No	1:Yes
death_dt	date of recurrence or death or last follow-up
TI_LRF	time to locoregional recurrence or last follow-up
TI_MF	time to distant metastasis or last follow-up
ti_dfs	time to recurrence or death or last follow-up
